# Supplementary material for: Cooperative DNA binding mediated by KicGAS/ORF52 oligomerization allows inhibition of DNA-induced phase separation and activation of cGAS
Source: Nucleic Acids Res. 2021 Aug 13;49(16):9389–403. doi: 10.1093/nar/gkab689 (PMC8450086; doi:10.1093/nar/gkab689)
Supplement: gkab689_Supplemental_Files [file gkab689_supplemental_files.zip]

Archive with 4 entries (4 files):
- Movie S1 partial-bleaching.mp4
- Movie S2 full-bleaching.mp4
- suplimentary Information.pdf
- Supplementary Movie legends.pdf
